# Supplementary material for: Epithelial MAPK signaling directs endothelial NRF2 signaling and IL-8 secretion in a tri-culture model of the alveolar-microvascular interface following diesel exhaust particulate (DEP) exposure
Source: Part Fibre Toxicol. 2024 Mar 11;21:15. doi: 10.1186/s12989-024-00576-8 (PMC10926573; doi:10.1186/s12989-024-00576-8)
Supplement: Supplementary file 1 — Additional file 1. Table S1. Top predicted canonical pathways enriched amongst the H441 and HULEC following a 6 and 24 h ACRE-DEP exposure. [file 12989_2024_576_MOESM1_ESM.xlsx]

## Sheet: Sheet2
Table S1. Top predicted canonical pathways enriched amongst the H441 and HULEC following a 6 and 24 h ACRE-DEP exposure.
Cell Type	Canonical Pathway	-log (adj p-value)	Number of Genes in Pathway	Genes in Pathway
(A) Predicted pathway enrichment results for genes differentially expressed in H441 following a 6 h ACRE-DEP exposure.
H441	NRF2-mediated Oxidative Stress Response	7.45	9	BACH1,DNAJB4,GCLC,MAFF,MAFG,NQO1,RASD1,SQSTM1,TXNRD1
H441	Ferroptosis Signaling Pathway	5.37	6	ANGPTL4,GCLC,RASD1,SLC7A11,SQSTM1,TXNRD1
H441	Retinoate Biosynthesis I	3.74	4	AKR1C1/AKR1C2,AKR1C3,DHRS3
H441	RAR Activation	3.3	6	AKR1C1/AKR1C2,AKR1C3,DHRS3,NRIP1,RARB
H441	TR/RXR Activation	2.55	4	AKR1C1/AKR1C2,AKR1C3,HIF1A
H441	Thrombin Signaling	2.29	4	F2RL3,GNAO1,ITPR1,RASD1
(B) Predicted pathway enrichment results for genes differentially expressed in HULEC following a 6 h ACRE-DEP exposure.
HULEC	NRF2-mediated Oxidative Stress Response	14.9	14	CYP1A1,DNAJA4,ENC1,FTH1,FTL,GCLM,GSR,HMOX1,HSPB8,MAFG,NQO1,RASD1,SQSTM1,TXNRD1
HULEC	Ferroptosis Signaling Pathway	7.06	7	FTH1,FTL,HMOX1,RASD1,SLC7A11,SQSTM1,TXNRD1
HULEC	Unfolded protein response	5.21	6	DNAJA4,HSPA1A/HSPA1B,HSPA6,HSPH1,PPP1R15A
HULEC	Xenobiotic Metabolism Signaling	4.86	7	AHRR,CYP1A1,CYP1B1,FTL,HMOX1,NQO1,RASD1
HULEC	HIF1α Signaling	4.54	7	HMOX1,HSPA1A/HSPA1B,HSPA6,MMP1,PDGFB,RASD1
HULEC	Iron homeostasis signaling pathway	4.36	5	FTH1,FTL,HMOX1,PDGFB,SLC25A37
(C) Predicted pathway enrichment results for genes differentially expressed in HULEC following a 24 h ACRE-DEP exposure.
HULEC	Xenobiotic Metabolism Signaling	8.11	16	ABCB1,ABCC3,AHRR,ALDH3A1,ALDH3A2,CHST2,CYP1A1,CYP1B1,FTL,HMOX1,IL4I1,MGST1,NQO1,PRKCE,RASD1,SULT1E1
HULEC	NRF2-mediated Oxidative Stress Response	6.9	13	CYP1A1,ENC1,EPHX1,FTH1,FTL,GCLM,GSR,HMOX1,MGST1,NQO1,PRKCE,RASD1,TXNRD1
HULEC	Axonal Guidance Signaling	6.6	19	ADAMTS18,BDNF,BMP4,EFNB1,GDF7,GLIS1,ITGA11,ITGA4,ITGB3,L1CAM,MMP1,MMP10,NTN4,PDGFB,PLCD4,PRKCE,RASD1,ROBO1,TUBA4A
HULEC	Role of Hypercytokinemia/hyperchemokinemia in the Pathogenesis of Influenza	6.02	8	DDX58,IFIT3,ISG15,MX1,OAS1,OAS2,OAS3,RSAD2
HULEC	Hepatic Fibrosis Signaling Pathway	4.99	15	CNR1,EDN1,FTH1,FTL,GLIS1,ICAM1,ITGA11,ITGA4,ITGB3,MMP1,PDGFB,PRKCE,RASD1,RND3,TGFB2
HULEC	Xenobiotic Metabolism AHR Signaling Pathway	4.98	7	AHRR,ALDH3A1,ALDH3A2,CYP1A1,CYP1B1,MGST1,NQO1
